# Supplementary material for: Dietary Factors and Cardiovascular Diseases: Comprehensive Insights from the National Health and Nutrition Examination Survey 2017–2020 and Mendelian Randomization Analysis
Source: Nutrients. 2024 Nov 8;16(22):3829. doi: 10.3390/nu16223829 (PMC11597483; doi:10.3390/nu16223829)
Supplement: Supplementary file 1 [file nutrients-16-03829-s001.zip]

Archive with 2 entries (2 files):
- Supplementary material S1.Association between dietary factors and cardiovascular diseases.xlsx
- Supplementary material S2.SNPs.xlsx
