# Supplementary material for: Dietary Factors and Cardiovascular Diseases: Comprehensive Insights from the National Health and Nutrition Examination Survey 2017–2020 and Mendelian Randomization Analysis
Source: Nutrients. 2024 Nov 8;16(22):3829. doi: 10.3390/nu16223829 (PMC11597483; doi:10.3390/nu16223829)
Supplement: Supplementary file 1 [file nutrients-16-03829-s001.zip › Supplementary material S1.Association between dietary factors and cardiovascular diseases.xlsx]

## Sheet: carbohydrate
Characteristic	log-transformed carbohydrate	Q1	Q2	Q3	Q4	P-trend
Heart failure
Model 1	0.645 (0.494-0.849) **	1	1.103 (0.774-1.577)	0.729 (0.49-1.077)	0.513 (0.329-0.786) **	<0.001
Model 2	0.694 (0.517-0.941) *	1	1.122 (0.779-1.619)	0.71 (0.471-1.061)	0.611 (0.384-0.956) *	0.008
Model 3	0.791 (0.585-1.079)	1	1.269 (0.871-1.854)	0.845 (0.556-1.279)	0.714 (0.444-1.131)	0.076
Coronary artery disease
Model 1	0.799 (0.623-1.031)	1	1.193 (0.852-1.674)	1.112 (0.79-1.568)	0.717 (0.489-1.046)	0.097
Model 2	0.789 (0.597-1.049)	1	1.176 (0.826-1.678)	1.002 (0.698-1.439)	0.732 (0.486-1.095)	0.111
Model 3	0.88 (0.66-1.18)	1	1.196 (0.832-1.724)	1.071 (0.737-1.557)	0.814 (0.535-1.233)	0.326
Stroke
Model 1	0.692 (0.545-0.882) **	1	0.699 (0.498-0.975) *	0.818 (0.592-1.127)	0.617 (0.434-0.869) **	0.018
Model 2	0.805 (0.619-1.055)	1	0.723 (0.512-1.016)	0.862 (0.617-1.2)	0.831 (0.574-1.195)	0.425
Model 3	0.901 (0.69-1.181)	1	0.782 (0.55-1.107)	0.99 (0.704-1.39)	0.933 (0.64-1.352)	0.956
Hypertension
Model 1	0.782 (0.696-0.877) ***	1	0.837 (0.718-0.976) *	0.935 (0.803-1.09)	0.697 (0.596-0.814) ***
Model 2	0.924 (0.809-1.054)	1	0.865 (0.729-1.026)	0.994 (0.838-1.18)	0.895 (0.749-1.069)	0.496
Model 3	0.971 (0.846-1.115)	1	0.865 (0.72-1.039)	1.046 (0.871-1.256)	0.962 (0.796-1.163)	0.816
Data are presented as OR (95%CI).
*P < 0.05, **P < 0.01, ***P < 0.001
Model 1, no covariates were adjusted.
Model 2: adjusted for age, sex, and race.
Model 3: further adjusted for all covariates.

## Sheet: fat
Characteristic	log-transformed fat	Q1	Q2	Q3	Q4	P-trend
Heart failure
Model 1	0.677 (0.53-0.872) **	1	0.764 (0.524-1.108)	0.733 (0.5-1.067)	0.579 (0.384-0.862) **	0.008
Model 2	0.691 (0.53-0.91) **	1	0.778 (0.528-1.139)	0.748 (0.504-1.103)	0.649 (0.422-0.987) *	0.044
Model 3	0.722 (0.549-0.954) *	1	0.794 (0.533-1.177)	0.786 (0.522-1.177)	0.677 (0.433-1.046)	0.088
Coronary artery disease
Model 1	0.952 (0.753-1.211)	1	0.939 (0.663-1.33)	1.031 (0.733-1.45)	0.864 (0.605-1.23)	0.554
Model 2	0.908 (0.702-1.181)	1	0.931 (0.646-1.341)	0.964 (0.673-1.383)	0.832 (0.568-1.216)	0.408
Model 3	0.913 (0.7-1.198)	1	0.933 (0.64-1.359)	0.95 (0.654-1.38)	0.793 (0.532-1.178)	0.296
Stroke
Model 1	0.795 (0.636-0.998) *	1	1.109 (0.809-1.524)	0.68 (0.474-0.967) *	0.732 (0.515-1.035)	0.011
Model 2	0.898 (0.704-1.153)	1	1.189 (0.86-1.646)	0.75 (0.519-1.078)	0.934 (0.645-1.346)	0.257
Model 3	0.995 (0.777-1.281)	1	1.289 (0.923-1.802)	0.818 (0.56-1.187)	1.026 (0.701-1.498)	0.534
Hypertension
Model 1	0.9 (0.809-1)	1	0.979 (0.84-1.141)	0.859 (0.736-1.002)	0.843 (0.722-0.984) *	0.01
Model 2	1.04 (0.921-1.174)	1	1.058 (0.892-1.255)	0.943 (0.794-1.121)	1.074 (0.9-1.282)	0.741
Model 3	1.004 (0.883-1.142)	1	1.076 (0.896-1.292)	0.928 (0.771-1.116)	1.006 (0.831-1.218)	0.669

## Sheet: protein
Characteristic	log-transformed protein	Q1	Q2	Q3	Q4	P-trend
Heart failure
Model 1	0.574 (0.437-0.76) ***	1	0.858 (0.595-1.232)	0.594 (0.395-0.882) *	0.625 (0.418-0.923) *	0.005
Model 2	0.593 (0.435-0.815) **	1	0.818 (0.562-1.187)	0.593 (0.388-0.897) *	0.73 (0.474-1.113)	0.051
Model 3	0.645 (0.471-0.889) **	1	0.896 (0.61-1.315)	0.622 (0.402-0.952) *	0.781 (0.502-1.204)	0.101
Coronary artery disease
Model 1	0.751 (0.582-0.974) *	1	1.092 (0.78-1.53)	0.864 (0.605-1.23)	0.879 (0.616-1.25)	0.272
Model 2	0.68 (0.506-0.918) *	1	0.997 (0.7-1.422)	0.738 (0.504-1.077)	0.842 (0.571-1.239)	0.188
Model 3	0.684 (0.504-0.931) *	1	0.989 (0.687-1.424)	0.664 (0.446-0.983) *	0.778 (0.519-1.162)	0.077
Stroke
Model 1	0.566 (0.445-0.724)***	1	0.73 (0.533-0.997) *	0.553 (0.393-0.772) ***	0.481 (0.336-0.68) ***	<0.001
Model 2	0.649 (0.495-0.857) **	1	0.719 (0.52-0.989) *	0.605 (0.423-0.856) **	0.622 (0.424-0.903) *	0.004
Model 3	0.747 (0.568-0.988) *	1	0.769 (0.553-1.065)	0.65 (0.452-0.928) *	0.68 (0.46-0.996)	0.02
Hypertension
Model 1	0.804 (0.714-0.905) ***	1	0.941 (0.807-1.096)	0.797 (0.683-0.93) **	0.805 (0.69-0.939) **	0.001
Model 2	1.012 (0.88-1.164)	1	0.945 (0.797-1.121)	0.893 (0.75-1.064)	1.073 (0.896-1.286)	0.636
Model 3	1.039 (0.897-1.205)	1	0.999 (0.832-1.198)	0.868 (0.72-1.046)	1.085 (0.893-1.319)	0.777

## Sheet: sugar
Characteristic	log-transformed sugar	Q1	Q2	Q3	Q4	P-trend
Heart failure
Model 1	0.888 (0.728-1.094)	1	1 (0.689-1.452)	0.768 (0.514-1.14)	0.751 (0.501-1.116)	0.08
Model 2	0.903 (0.724-1.134)	1	0.962 (0.656-1.409)	0.731 (0.485-1.095)	0.8 (0.527-1.206)	0.145
Model 3	0.982 (0.784-1.238)	1	1.01 (0.681-1.499)	0.866 (0.567-1.316)	0.898 (0.583-1.375)	0.485
Coronary artery disease
Model 1	0.933 (0.777-1.126)	1	1.097 (0.777-1.552)	1.032 (0.727-1.466)	0.952 (0.666-1.36)	0.714
Model 2	0.908 (0.74-1.119)	1	1.052 (0.733-1.512)	0.962 (0.667-1.39)	0.925 (0.634-1.348)	0.59
Model 3	1.01 (0.817-1.254)	1	1.031 (0.71-1.5)	1.099 (0.751-1.609)	1.09 (0.736-1.613)	0.606
Stroke
Model 1	0.939 (0.785-1.129)	1	0.941 (0.667-1.325)	1.075 (0.77-1.5)	0.867 (0.61-1.229)	0.619
Model 2	0.992 (0.815-1.214)	1	0.905 (0.637-1.284)	1.061 (0.755-1.493)	0.985 (0.686-1.41)	0.833
Model 3	1.063 (0.873-1.3)	1	0.962 (0.672-1.375)	1.264 (0.891-1.796)	1.083 (0.747-1.569)	0.365
Hypertension
Model 1	0.94 (0.865-1.022)	1	0.985 (0.844-1.149)	0.994 (0.852-1.159)	0.849 (0.727-0.992) *	0.057
Model 2	0.989 (0.9-1.088)	1	0.949 (0.8-1.126)	0.992 (0.836-1.177)	0.935 (0.786-1.112)	0.576
Model 3	0.996 (0.902-1.1)	1	0.953 (0.793-1.145)	1.023 (0.852-1.229)	0.983 (0.817-1.183)	0.95
