# Supplementary material for: Dietary Factors and Cardiovascular Diseases: Comprehensive Insights from the National Health and Nutrition Examination Survey 2017–2020 and Mendelian Randomization Analysis
Source: Nutrients. 2024 Nov 8;16(22):3829. doi: 10.3390/nu16223829 (PMC11597483; doi:10.3390/nu16223829)
Supplement: Supplementary file 1 [file nutrients-16-03829-s001.zip › Supplementary material S2.SNPs.xlsx]

## Sheet: carbohydrate_SNPs
carbohydrate_SNPs		SNP	CHR	POS	effect_allele.exposure	other_allele.exposure	eaf.exposure	N	pval	beta.exposure	se.exposure	id	f
	1	rs199959	1	181573259	t	g	0.1929	264000	2.037e-06	-0.01678	0.00353	bSIrHF	22.5962
	2	rs12731171	1	213142595	t	c	0.3566	251000	1.404e-06	-0.0143	0.00296	bSIrHF	23.3393
	3	rs2339791	10	53310770	a	g	0.1654	256000	3.986e-06	-0.01658	0.00359	bSIrHF	21.3295
	4	rs1561441	10	80816185	a	g	0.9814	218000	5.147e-07	-0.06514	0.01297	bSIrHF	25.2241
	5	rs685316	10	108893719	t	c	0.4737	264000	8.576e-07	0.01355	0.00275	bSIrHF	24.278
	6	rs3740677	11	77928036	t	g	0.7319	257000	1.497e-06	0.01627	0.00338	bSIrHF	23.1708
	7	rs10790828	11	126664669	t	c	0.269	264000	4.697e-07	-0.01589	0.00315	bSIrHF	25.4464
	8	rs36012471	12	6895192	t	c	0.0275	214000	2.338e-06	0.04073	0.00863	bSIrHF	22.2745
	9	rs61934664	12	81608058	a	g	0.476	264000	2.096e-06	0.01306	0.00275	bSIrHF	22.5539
	10	rs140416382	13	111212771	a	g	0.0173	223000	4.713e-06	0.05332	0.01165	bSIrHF	20.9473
	11	rs35950653	14	30553458	a	g	0.0348	225000	6.571e-07	0.03983	0.00801	bSIrHF	24.7261
	12	rs28929474	14	94844947	t	c	0.0154	231000	1.935e-06	0.04946	0.01039	bSIrHF	22.6609
	13	rs66461959	15	68202649	a	c	0.115	264000	1.674e-07	-0.0239	0.00457	bSIrHF	27.3504
	16	rs7190396	16	53822502	t	g	0.5985	264000	2.393e-10	0.01781	0.00281	bSIrHF	40.1712
	17	rs1104608	16	73912588	c	g	0.4184	245000	1.737e-10	0.01847	0.00289	bSIrHF	40.8449
	18	rs36123991	17	44359663	t	g	0.1858	224000	8.238e-09	0.0213	0.00369	bSIrHF	33.3201
	19	rs7225065	17	57373202	t	c	0.3234	264000	2.129e-06	-0.01402	0.00296	bSIrHF	22.4343
	20	rs8097672	18	1839601	a	t	0.847	264000	1.949e-09	0.02346	0.00391	bSIrHF	36
	21	rs4797242	18	6407483	a	c	0.2826	264000	3.081e-06	0.01405	0.00301	bSIrHF	21.7881
	22	rs3892355	19	5696962	a	g	0.292	251000	5.945e-07	0.01506	0.00302	bSIrHF	24.8677
	23	rs4420638	19	45422946	a	g	0.8219	239000	8.849e-11	-0.02415	0.00372	bSIrHF	42.1452
	24	rs838144	19	49250239	t	c	0.5342	264000	3.261e-17	-0.02323	0.00275	bSIrHF	71.3564
	25	rs12713642	2	25935885	c	g	0.6929	264000	2.832e-06	-0.01368	0.00292	bSIrHF	21.9486
	26	rs62131770	2	29653709	t	c	0.299	244000	3.056e-06	-0.01413	0.00303	bSIrHF	21.747
	27	rs549814	2	45153508	t	c	0.3614	259000	9.001e-07	-0.01447	0.00295	bSIrHF	24.0599
	28	rs10206338	2	60209981	a	g	0.5724	264000	1.516e-08	-0.01577	0.00279	bSIrHF	31.9488
	29	rs12618892	2	153222924	t	c	0.3298	264000	1.862e-06	0.01461	0.00306	bSIrHF	22.7959
	30	rs34444368	2	161954217	a	g	0.3636	264000	2.901e-07	-0.01467	0.00286	bSIrHF	26.3104
	31	rs6131587	20	14447193	t	c	0.5139	264000	1.099e-06	0.01341	0.00275	bSIrHF	23.7789
	32	rs11128899	3	18704097	a	t	0.5842	264000	4.319e-07	-0.01428	0.00283	bSIrHF	25.4615
	33	rs10510554	3	25099776	t	c	0.4362	264000	2.939e-12	0.01942	0.00278	bSIrHF	48.7988
	34	rs10433500	3	85546798	a	g	0.6301	264000	1.961e-08	0.01608	0.00286	bSIrHF	31.6111
	35	rs62286519	3	193605635	a	g	0.142	264000	1.297e-06	0.01893	0.00391	bSIrHF	23.4395
	36	rs2916412	4	4194591	t	g	0.2965	234000	2.675e-07	-0.01626	0.00316	bSIrHF	26.4769
	37	rs3733282	4	39288944	a	g	0.8456	256000	1.605e-06	0.01879	0.00392	bSIrHF	22.9764
	38	rs111543463	4	156898522	t	c	0.0236	231000	1.354e-06	-0.04974	0.01029	bSIrHF	23.3658
	39	rs75239413	5	122417830	t	c	0.024	231000	4.675e-06	0.03879	0.00847	bSIrHF	20.9736
	40	rs6925749	6	37633024	t	c	0.2673	256000	9.804e-07	0.01578	0.00322	bSIrHF	24.0161
	41	rs2580009	6	51512707	t	c	0.5885	264000	7.396e-07	-0.01388	0.0028	bSIrHF	24.5733
	42	rs217536	6	108511688	t	c	0.5681	256000	3.566e-06	-0.0131	0.00283	bSIrHF	21.4274
	43	rs272678	7	24137455	t	g	0.4551	264000	4.99e-06	-0.01261	0.00276	bSIrHF	20.8743
	44	rs7012637	8	9173209	a	g	0.4915	259000	4.684e-10	0.01734	0.00278	bSIrHF	38.9053
	45	rs13277640	8	78494682	t	c	0.4632	264000	3.639e-06	0.01275	0.00275	bSIrHF	21.4959
	46	rs10962121	9	15702704	t	g	0.4791	264000	3.395e-08	-0.01519	0.00275	bSIrHF	30.5106

## Sheet: sugar_SNPs
sugar_SNPs		rsid	CHR	POS	A1	A2	FREQA1_HRC	N	pval	Beta	SE	id	f
	1	rs2992037	1	43949810	a	g	0.3082	210000	1.092e-06	0.01605	0.00329	RyQv6j	23.799
	2	rs2407687	1	60206134	a	g	0.1108	224000	4.947e-06	-0.02225	0.00487	RyQv6j	20.8738
	3	rs41313999	1	111740695	a	g	0.0338	179000	2.795e-06	-0.0405	0.00864	RyQv6j	21.9727
	4	rs767304	1	229699167	a	g	0.0425	191000	2.195e-07	-0.03963	0.00765	RyQv6j	26.8365
	5	rs11192616	10	107577714	t	c	0.3391	230000	2.763e-06	0.0145	0.00309	RyQv6j	22.0201
	6	rs28806851	11	54796942	a	g	0.3558	184000	2.27e-06	0.01602	0.00339	RyQv6j	22.3319
	7	rs2166318	11	105483661	a	g	0.5926	230000	3.078e-06	-0.01403	0.00301	RyQv6j	21.7261
	8	rs10893574	11	126674673	t	c	0.566	230000	2.911e-06	0.01391	0.00297	RyQv6j	21.9352
	9	rs7138306	12	63634487	a	g	0.4474	231000	3.031e-06	-0.01378	0.00295	RyQv6j	21.82
	10	rs10860331	12	98807615	t	g	0.8895	230000	1.096e-06	-0.02635	0.00541	RyQv6j	23.7228
	11	rs4145641	13	59179285	a	c	0.7432	230000	1.294e-06	0.01655	0.00342	RyQv6j	23.4177
	12	rs4905994	14	101154072	t	c	0.3283	230000	3.602e-07	-0.01613	0.00317	RyQv6j	25.8911
	13	rs35107470	15	74817689	a	g	0.739	198000	1.112e-06	0.01654	0.0034	RyQv6j	23.6654
	14	rs9972653	16	53814363	t	g	0.4027	230000	1.533e-11	-0.02029	0.00301	RyQv6j	45.4392
	15	rs1104608	16	73912588	c	g	0.4184	211000	1.6e-07	0.0163	0.00311	RyQv6j	27.4697
	16	rs8097672	18	1839601	a	t	0.847	230000	1.542e-12	0.02953	0.00418	RyQv6j	49.9085
	17	rs341228	18	6395336	t	c	0.2971	230000	2.724e-09	0.01863	0.00313	RyQv6j	35.4272
	18	rs650313	18	58200001	a	g	0.254	231000	4.926e-06	0.01518	0.00332	RyQv6j	20.9058
	19	rs806705	19	5607688	t	c	0.9158	230000	4.843e-06	-0.02184	0.00478	RyQv6j	20.8761
	20	rs12721051	19	45422160	c	g	0.8254	211000	4.074e-11	-0.02615	0.00396	RyQv6j	43.6067
	21	rs838144	19	49250239	t	c	0.5342	230000	8.527e-21	-0.02756	0.00295	RyQv6j	87.2799
	23	rs62131770	2	29653709	t	c	0.299	210000	5.511e-07	-0.0163	0.00326	RyQv6j	25
	24	rs12713415	2	60205134	c	g	0.7219	228000	4.88e-09	-0.01911	0.00327	RyQv6j	34.1528
	25	rs10194653	2	182003446	a	t	0.7591	231000	3.275e-06	-0.01561	0.00335	RyQv6j	21.7128
	26	rs10170005	2	215446947	t	c	0.3026	222000	3.82e-07	0.01663	0.00328	RyQv6j	25.7061
	27	rs11128818	3	17143621	t	c	0.8111	230000	3.654e-06	-0.01742	0.00376	RyQv6j	21.4645
	28	rs12637133	3	18755708	a	g	0.0295	181000	2.189e-06	0.04563	0.00964	RyQv6j	22.4051
	29	rs7619139	3	25110415	a	t	0.5874	230000	4.984e-16	-0.0243	0.003	RyQv6j	65.61
	30	rs116036142	3	71072600	t	c	0.0157	188000	3.035e-06	0.05431	0.01163	RyQv6j	21.8072
	31	rs16846330	3	172673733	t	c	0.0281	200000	1.751e-07	-0.04592	0.00879	RyQv6j	27.2914
	32	rs6820111	4	105304491	a	g	0.482	210000	7.081e-08	0.01663	0.00309	RyQv6j	28.9646
	33	rs12505589	4	137417231	t	c	0.1235	224000	1.702e-06	0.02189	0.00457	RyQv6j	22.9435
	34	rs78803154	5	143134986	a	g	0.0458	230000	4.808e-06	0.02938	0.00642	RyQv6j	20.9427
	35	rs13176584	5	166810637	a	c	0.2063	230000	1.588e-06	-0.01707	0.00356	RyQv6j	22.9915
	36	rs13202107	6	51395463	a	g	0.1948	230000	1.768e-08	-0.02016	0.00358	RyQv6j	31.7114
	37	rs74573274	7	1815496	t	c	0.2328	225000	3.484e-07	0.01857	0.00365	RyQv6j	25.8844
	38	rs73110562	7	35069923	a	g	0.3091	224000	4.469e-06	0.01477	0.00322	RyQv6j	21.0402
	39	rs7012814	8	9173358	a	g	0.4921	225000	4.994e-10	0.01856	0.00298	RyQv6j	38.7903
	40	rs59664734	8	90539531	a	g	0.2636	230000	3.473e-06	-0.0152	0.00328	RyQv6j	21.4753
	41	rs34508794	9	10162262	c	g	0.871	218000	1.952e-06	-0.02136	0.00449	RyQv6j	22.6313

## Sheet: fat_SNPs
fat_SNPs		rsid	CHR	POS	A1	A2	FREQA1_HRC	N	pval	Beta	SE	id	f
	1	rs10789340	1	72940273	a	g	0.3535	264000	2.469e-07	0.01471	0.00285	8qJp86	26.6401
	2	rs729833	1	75601145	t	c	0.2252	264000	3.944e-06	-0.01484	0.00322	8qJp86	21.2401
	3	rs11576925	1	96934086	c	g	0.7929	205000	4.944e-06	-0.01718	0.00376	8qJp86	20.8771
	4	rs35789556	11	8530406	a	g	0.7444	264000	1.321e-06	0.01565	0.00324	8qJp86	23.3313
	5	rs873756	11	28480410	c	g	0.4893	205000	1.156e-06	-0.01521	0.00313	8qJp86	23.614
	6	rs986527	11	31636481	a	g	0.3789	264000	3.904e-06	-0.01296	0.00281	8qJp86	21.2715
	7	rs9315498	13	38099921	a	c	0.4968	264000	2.428e-06	0.01299	0.00275	8qJp86	22.3127
	8	rs4886343	13	62173030	a	g	0.8693	264000	1.48e-06	-0.01947	0.00404	8qJp86	23.2257
	10	rs4277294	15	61827850	a	t	0.0753	264000	1.573e-07	-0.02761	0.00526	8qJp86	27.5525
	11	rs10468280	16	53827479	a	g	0.6107	264000	7.023e-12	-0.01929	0.00281	8qJp86	47.125
	12	rs7218313	17	69831308	a	c	0.4757	264000	1.587e-06	-0.01322	0.00275	8qJp86	23.1099
	13	rs4891017	18	74097959	a	g	0.3755	240000	4.174e-06	-0.01384	0.00301	8qJp86	21.1417
	15	rs8106503	19	11196886	t	c	0.8784	258000	2.439e-06	-0.02042	0.00433	8qJp86	22.24
	16	rs33988101	19	49218111	t	g	0.4993	264000	1.664e-26	-0.0294	0.00276	8qJp86	113.469
	17	rs893770	2	24954954	t	g	0.1965	205000	8.284e-08	0.02069	0.00386	8qJp86	28.7307
	18	rs1260326	2	27730940	t	c	0.4048	264000	2.068e-06	0.01334	0.00281	8qJp86	22.5372
	19	rs10206338	2	60209981	a	g	0.5724	264000	3.608e-06	0.01291	0.00279	8qJp86	21.4114
	20	rs72881195	2	164365341	a	g	0.0376	181000	4.478e-06	0.03306	0.00721	8qJp86	21.025
	21	rs6131331	20	12378852	a	c	0.1715	264000	1.1e-06	0.01732	0.00355	8qJp86	23.8034
	22	rs11697842	20	16983598	a	g	0.3109	244000	2.676e-06	0.01434	0.00305	8qJp86	22.1054
	23	rs5755961	22	36236718	t	g	0.8678	264000	2.664e-06	0.01899	0.00404	8qJp86	22.0947
	24	rs1603891	3	2955478	a	g	0.4832	251000	1.172e-06	-0.01373	0.00283	8qJp86	23.5379
	25	rs7619139	3	25110415	a	t	0.5874	264000	1.012e-07	0.01491	0.0028	8qJp86	28.3556
	26	rs4683902	3	101134976	a	c	0.0159	186000	3.913e-06	0.05803	0.01257	8qJp86	21.3125
	27	rs1229984	4	100239319	t	c	0.0475	224000	2.64e-28	0.09777	0.00886	8qJp86	121.771
	28	rs12516875	5	32978655	a	g	0.3433	264000	2.463e-06	-0.01405	0.00298	8qJp86	22.229
	29	rs4580876	6	98322872	a	g	0.4634	264000	1.823e-06	-0.01314	0.00275	8qJp86	22.831
	30	rs57193069	7	1862417	a	g	0.5526	258000	1.801e-08	-0.01574	0.0028	8qJp86	31.6005
	31	rs272678	7	24137455	t	g	0.4551	264000	1.358e-07	0.01456	0.00276	8qJp86	27.8294
	32	rs62466318	7	73042085	t	c	0.1937	258000	8.88e-07	-0.01709	0.00348	8qJp86	24.1171
	33	rs2005737	7	144348941	a	g	0.3138	238000	2.193e-06	-0.01475	0.00312	8qJp86	22.3499
	34	rs7012814	8	9173358	a	g	0.4921	259000	1.122e-11	-0.0189	0.00278	8qJp86	46.2204
	35	rs9969531	8	28222586	c	g	0.4084	264000	1.436e-06	-0.01367	0.00284	8qJp86	23.1686
	36	rs113971372	9	97346136	a	g	0.0218	231000	2.585e-06	-0.04823	0.01026	8qJp86	22.0973

## Sheet: protein_SNPs
protein_SNPs		rsid	CHR	POS	A1	A2	FREQA1_HRC	N	pval	Beta	SE	id	f
	1	rs77975053	1	181151080	c	g	0.0786	181000	3.789e-06	-0.02786	0.00603	HNaOwS	21.3465
	2	rs10828186	10	21383516	a	c	0.1273	264000	2.904e-06	0.01874	0.00401	HNaOwS	21.8399
	3	rs10734012	10	34216806	t	c	0.5295	256000	7.215e-07	-0.01387	0.0028	HNaOwS	24.5379
	4	rs2582908	11	28522535	c	g	0.4885	264000	1.106e-06	-0.01341	0.00275	HNaOwS	23.7789
	5	rs79813431	11	41156223	c	g	0.9714	231000	3.297e-06	-0.04041	0.00869	HNaOwS	21.6241
	6	rs61882542	11	46054619	t	c	0.901	264000	4.419e-07	-0.02312	0.00458	HNaOwS	25.4827
	7	rs61928280	12	50650041	a	c	0.7855	264000	4.396e-06	0.01542	0.00336	HNaOwS	21.0615
	8	rs10745508	12	89930626	t	c	0.518	264000	1.467e-06	-0.01326	0.00275	HNaOwS	23.2499
	9	rs17455688	13	66677935	t	c	0.944	264000	8.545e-07	0.0278	0.00565	HNaOwS	24.2099
	10	rs4775698	15	47873477	t	g	0.7192	264000	5.019e-07	-0.01513	0.00301	HNaOwS	25.2665
	11	rs11073752	15	88423051	t	c	0.6548	264000	1.267e-07	0.0156	0.00295	HNaOwS	27.9644
	12	rs55872725	16	53809123	t	c	0.4002	264000	2.092e-10	0.01779	0.0028	HNaOwS	40.3679
	13	rs228751	17	42120078	a	g	0.5143	264000	4.315e-06	-0.0127	0.00276	HNaOwS	21.1733
	14	rs72835501	17	47451139	c	g	0.959	184000	2.823e-06	0.03749	0.00801	HNaOwS	21.9061
	15	rs77656144	19	17146887	c	g	0.9228	212000	3.183e-06	-0.02556	0.00549	HNaOwS	21.6759
	16	rs838133	19	49259529	a	g	0.425	223000	4.523e-26	-0.03182	0.00301	HNaOwS	111.755
	17	rs141013224	2	8872953	a	g	0.0192	202000	3.562e-06	-0.0496	0.0107	HNaOwS	21.488
	18	rs780094	2	27741237	t	c	0.3976	264000	5.577e-10	0.01752	0.00282	HNaOwS	38.5985
	19	rs445551	2	79697982	a	g	0.3168	205000	1.493e-08	0.01919	0.00339	HNaOwS	32.0443
	20	rs6041160	20	12169905	t	c	0.8006	264000	3.989e-06	0.01595	0.00346	HNaOwS	21.2505
	21	rs6024454	20	54393433	t	c	0.2137	264000	1.14e-06	-0.01684	0.00346	HNaOwS	23.6882
	22	rs1470690	3	22476200	t	g	0.6018	264000	2.786e-06	0.01325	0.00283	HNaOwS	21.9209
	23	rs1603978	3	25108236	a	c	0.6939	264000	1.352e-10	0.01917	0.00299	HNaOwS	41.1057
	24	rs75248627	3	120061080	c	g	0.0189	218000	1.042e-06	0.0536	0.01098	HNaOwS	23.83
	25	rs1532769	3	147090343	t	c	0.4677	248000	5.054e-08	0.01551	0.00285	HNaOwS	29.6165
	26	rs13146907	4	39425248	a	g	0.6252	264000	1.24e-14	-0.0219	0.00284	HNaOwS	59.4636
	27	rs1229984	4	100239319	t	c	0.0475	224000	8.985e-07	0.04354	0.00886	HNaOwS	24.1496
	28	rs139975395	4	121662495	t	c	0.0142	201000	1.054e-06	-0.077	0.01578	HNaOwS	23.8104
	29	rs76900572	5	74332949	t	g	0.0226	171000	4.176e-06	0.05824	0.01266	HNaOwS	21.1629
	30	rs2624495	5	116727172	a	g	0.4896	264000	4.342e-06	-0.01267	0.00276	HNaOwS	21.0734
	31	rs1368285	5	146656123	t	g	0.1816	264000	4.046e-06	-0.01673	0.00363	HNaOwS	21.2412
	32	rs138187954	6	23124702	t	c	0.022	230000	4.244e-06	0.04426	0.00962	HNaOwS	21.1677
	33	rs4708061	6	69095976	a	g	0.5487	264000	1.395e-06	-0.01329	0.00275	HNaOwS	23.3553
	34	rs1461729	8	9187242	a	g	0.0978	264000	4.087e-12	0.03183	0.00459	HNaOwS	48.0892
	35	rs141331590	8	39954405	a	g	0.0153	224000	1.156e-06	-0.05936	0.01221	HNaOwS	23.635
	36	rs2953517	8	87332013	t	c	0.2829	264000	3.65e-06	0.01436	0.0031	HNaOwS	21.4578
	37	rs1891210	9	15900348	t	g	0.5704	264000	9.746e-07	-0.01357	0.00277	HNaOwS	23.9994
	38	rs357537	9	98153936	a	g	0.0959	264000	1.08e-06	-0.02253	0.00462	HNaOwS	23.7815
	39	rs10759212	9	109932877	a	g	0.5253	264000	3.686e-06	0.01275	0.00276	HNaOwS	21.3404
